# Supplementary material for: Essential Oils from Residual Foliage of Forest Tree and Shrub Species: Yield and Antioxidant Capacity
Source: Molecules. 2021 May 28;26(11):3257. doi: 10.3390/molecules26113257 (PMC8198416; doi:10.3390/molecules26113257)
Supplement: Supplementary file 1 [file molecules-26-03257-s001.zip]

Archive with 1 entries (1 files):
- molecules-1232422-supplementary.pdf
